# Supplementary material for: Dietary Cholesterol in the Elderly Chinese Population: An Analysis of CNHS 2010–2012
Source: Nutrients. 2017 Aug 25;9(9):934. doi: 10.3390/nu9090934 (PMC5622694; doi:10.3390/nu9090934)
Supplement: Supplementary file 1 [file nutrients-09-00934-s001.zip]

Archive with 1 entries (1 files):
- nutrients-206057-supplementary.pdf
